# Supplementary material for: Cycloruthenated Self‐Assembly with Metabolic Inhibition to Efficiently Overcome Multidrug Resistance in Cancers
Source: Adv Mater. 2021 Oct 24;34(1):2100245. doi: 10.1002/adma.202100245 (PMC11468970; doi:10.1002/adma.202100245)
Supplement: Supplementary file 2 — Supporting Information [file ADMA-34-2100245-s002.zip]

Archive with 2 entries (2 files):
- Proteomic profiling analysis.xlsx
- checkcif-RuZ.pdf
