# Supplementary material for: Cycloruthenated Self‐Assembly with Metabolic Inhibition to Efficiently Overcome Multidrug Resistance in Cancers
Source: Adv Mater. 2021 Oct 24;34(1):2100245. doi: 10.1002/adma.202100245 (PMC11468970; doi:10.1002/adma.202100245)
Supplement: Supplementary file 2 — Supporting Information [file ADMA-34-2100245-s002.zip › Proteomic profiling analysis.xlsx]

## Sheet: Proteins
Accession	Gene	Regulated Type	Description	Coverage [%]	# Unique Peptides	MW [kDa]	Abundance Ratio: (Sample) / (Control)	Abundance Ratio Adj. P-Value: (Sample) / (Control)
P17096	HMGA1	Down	High mobility group protein HMG-I/HMG-Y [OS=Homo sapiens]	31	2	11.7	0.018	1.77303e-16
Q14151	SAFB2	Down	scaffold attachment factor B2 [OS=Homo sapiens]	6	1	107.4	0.077	9.13444e-09
Q99880	H2BC13	Down	Histone H2B type 1-L [OS=Homo sapiens]	52	1	13.9	0.146	2.51572e-07
Q14978	NOLC1	Down	nucleolar and coiled-body phosphoprotein 1 [OS=Homo sapiens]	21	1	73.6	0.156	1.12714e-11
Q71UI9	H2AZ2	Down	Histone H2A.V [OS=Homo sapiens]	54	3	13.5	0.166	4.02776e-09
P36952	SERPINB5	Down	Serpin B5 [OS=Homo sapiens]	38	10	42.1	0.169	4.28282e-07
Q7L7L0	H2AW	Down	Histone H2A type 3 [OS=Homo sapiens]	60	1	14.1	0.189	1.41023e-11
P62805	H4-16	Down	histone H4 [OS=Homo sapiens]	57	11	11.4	0.189	1.57151e-11
Q8IUE6	H2AC21	Down	Histone H2A type 2-B [OS=Homo sapiens]	63	1	14	0.192	3.81238e-06
Q16778	H2BC21	Down	Histone H2B type 2-E [OS=Homo sapiens]	52	2	13.9	0.193	2.75703e-11
Q16777	H2AC20	Down	Histone H2A type 2-C [OS=Homo sapiens]	60	1	14	0.203	2.47573e-10
P16104	H2AX	Down	Histone H2AX [OS=Homo sapiens]	59	1	15.1	0.206	1.81122e-10
P38159	RBMX	Down	RNA-binding motif protein, X chromosome [OS=Homo sapiens]	25	9	42.3	0.206	2.71674e-09
P68431	H3C1	Down	Histone H3.1 [OS=Homo sapiens]	51	1	15.4	0.21	3.09565e-10
P07910	HNRNPC	Down	Isoform C1 of Heterogeneous nuclear ribonucleoproteins C1/C2 [OS=Homo sapiens]	47	15	32.3	0.219	1.08638e-09
P17096	HMGA1	Down	Isoform HMG-Y of High mobility group protein HMG-I/HMG-Y [OS=Homo sapiens]	23	1	10.7	0.231	0.00208503
O75367	MACROH2A1	Down	Core histone macro-H2A.1 [OS=Homo sapiens]	44	11	39.6	0.237	3.10544e-06
P12277	CKB	Down	Creatine kinase B-type [OS=Homo sapiens]	70	19	42.6	0.239	1.07649e-08
Q5QNW6	H2BC18	Down	Histone H2B type 2-F [OS=Homo sapiens]	52	0	13.9	0.243	1.62919e-08
Q9Y3Y2	CHTOP	Down	Chromatin target of PRMT1 protein [OS=Homo sapiens]	12	2	26.4	0.252	0.000799044
Q08722	CD47	Down	Leukocyte surface antigen CD47 [OS=Homo sapiens]	3	1	35.2	0.255	0.000109266
P05187	ALPP	Down	alkaline phosphatase, placental type [OS=Homo sapiens]	56	7	57.9	0.278	4.59055e-07
P15924	DSP	Down	Desmoplakin [OS=Homo sapiens]	8	14	331.6	0.302	0.00380501
Q9BZE4	GTPBP4	Down	Nucleolar GTP-binding protein 1 [OS=Homo sapiens]	6	3	73.9	0.302	0.0175331
Q16698	DECR1	Down	2,4-dienoyl-CoA reductase, mitochondrial [OS=Homo sapiens]	19	4	36	0.316	0.0142698
Q13242	SRSF9	Down	serine/arginine-rich splicing factor 9 [OS=Homo sapiens]	13	2	25.5	0.319	0.0101989
Q9Y3T9	NOC2L	Down	Nucleolar complex protein 2 homolog [OS=Homo sapiens]	3	2	84.9	0.319	0.0354025
Q9NZ45	CISD1	Down	CDGSH iron-sulfur domain-containing protein 1 [OS=Homo sapiens]	36	4	12.2	0.322	0.00331282
O00762	UBE2C	Down	Ubiquitin-conjugating enzyme E2 C [OS=Homo sapiens]	31	3	19.6	0.351	0.0291578
Q9Y3E5	PTRH2	Down	Peptidyl-tRNA hydrolase 2, mitochondrial [OS=Homo sapiens]	40	4	19.2	0.365	0.0142931
P02751	FN1	Down	fibronectin [OS=Homo sapiens]	6	12	262.5	0.37	0.0103514
Q13642	FHL1	Down	Isoform 1 of Four and a half LIM domains protein 1 [OS=Homo sapiens]	30	7	31.9	0.374	0.0311706
Q14134	TRIM29	Down	Tripartite motif-containing protein 29 [OS=Homo sapiens]	6	3	65.8	0.378	0.0318561
Q9HCN8	SDF2L1	Down	Stromal cell-derived factor 2-like protein 1 [OS=Homo sapiens]	35	5	23.6	0.393	0.0330857
O75607	NPM3	Down	Nucleoplasmin-3 [OS=Homo sapiens]	33	3	19.3	0.396	0.0285217
Q9Y5B9	SUPT16H	Down	FACT complex subunit SPT16 [OS=Homo sapiens]	11	9	119.8	0.409	0.0468323
P84090	ERH	Down	Enhancer of rudimentary homolog [OS=Homo sapiens]	33	3	12.3	0.435	0.0476513
P24752	ACAT1	Down	Acetyl-CoA acetyltransferase, mitochondrial [OS=Homo sapiens]	58	18	45.2	0.437	0.00339844
P05204	HMGN2	Down	Non-histone chromosomal protein HMG-17 [OS=Homo sapiens]	40	3	9.4	0.438	0.0229326
P08697	SERPINF2	Down	Alpha-2-antiplasmin [OS=Homo sapiens]	2	1	54.5	0.446	0.0151874
Q05639	EEF1A2	Down	Elongation factor 1-alpha 2 [OS=Homo sapiens]	69	9	50.4	0.457	0.00686058
P05787	KRT8	Down	Keratin, type II cytoskeletal 8 [OS=Homo sapiens]	77	34	53.7	0.458	0.00691011
P35237	SERPINB6	Down	serpin B6 [OS=Homo sapiens]	55	16	42.6	0.466	0.00904082
P69905	HBA1	Down	Hemoglobin subunit alpha [OS=Homo sapiens]	43	6	15.2	0.472	0.0103844
Q99848	EBNA1BP2	Down	Probable rRNA-processing protein EBP2 [OS=Homo sapiens]	30	8	34.8	0.481	0.0136955
Q9NR30	DDX21	Down	Nucleolar RNA helicase 2 [OS=Homo sapiens]	55	39	87.3	0.484	0.0145091
P47712	PLA2G4A	Down	Cytosolic phospholipase A2 [OS=Homo sapiens]	30	19	85.2	0.491	0.0151874
Q01650	SLC7A5	Down	large neutral amino acids transporter small subunit 1 [OS=Homo sapiens]	27	7	55	0.491	0.0176388
P31942	HNRNPH3	Down	Heterogeneous nuclear ribonucleoprotein H3 [OS=Homo sapiens]	43	9	36.9	0.494	0.026254
P30740	SERPINB1	Down	Leukocyte elastase inhibitor [OS=Homo sapiens]	37	11	42.7	0.495	0.0332629
O75351	VPS4B	Down	Vacuolar protein sorting-associated protein 4B [OS=Homo sapiens]	18	4	49.3	0.5	0.0239017
P56537	EIF6	Down	eukaryotic translation initiation factor 6 [OS=Homo sapiens]	53	6	26.6	0.502	0.0258833
O14880	MGST3	Down	Microsomal glutathione S-transferase 3 [OS=Homo sapiens]	56	6	16.5	0.506	0.0241802
Q9Y4L1	HYOU1	Down	Hypoxia up-regulated protein 1 [OS=Homo sapiens]	46	36	111.3	0.511	0.0293186
P02787	TF	Down	Serotransferrin [OS=Homo sapiens]	5	4	77	0.523	0.0383875
P04004	VTN	Down	Vitronectin [OS=Homo sapiens]	5	2	54.3	0.523	0.0447316
Q8TDN6	BRIX1	Down	Ribosome biogenesis protein BRX1 homolog [OS=Homo sapiens]	49	13	41.4	0.53	0.0492203
Q08752	PPID	Up	peptidyl-prolyl cis-trans isomerase D [OS=Homo sapiens]	38	11	40.7	1.992	0.0479684
O00461	GOLIM4	Up	Golgi integral membrane protein 4 [OS=Homo sapiens]	31	18	81.8	2.015	0.049675
P50454	SERPINH1	Up	Serpin H1 [OS=Homo sapiens]	62	23	46.4	2.032	0.0379441
P08758	ANXA5	Up	annexin A5 [OS=Homo sapiens]	81	27	35.9	2.12	0.0227127
P17931	LGALS3	Up	Galectin-3 [OS=Homo sapiens]	31	7	26.1	2.127	0.0202084
Q13501	SQSTM1	Up	sequestosome-1 [OS=Homo sapiens]	74	17	47.7	2.173	0.0165971
P20340	RAB6A	Up	Ras-related protein Rab-6A [OS=Homo sapiens]	31	5	23.6	2.196	0.0439891
P52943	CRIP2	Up	Cysteine-rich protein 2 [OS=Homo sapiens]	52	5	22.5	2.23	0.0332629
P26583	HMGB2	Up	High mobility group protein B2 [OS=Homo sapiens]	49	9	24	2.274	0.00930343
P15121	AKR1B1	Up	aldose reductase [OS=Homo sapiens]	75	19	35.8	2.277	0.00908082
Q09666	AHNAK	Up	Neuroblast differentiation-associated protein AHNAK [OS=Homo sapiens]	54	143	628.7	2.323	0.00678618
Q9BVC6	TMEM109	Up	Transmembrane protein 109 [OS=Homo sapiens]	13	3	26.2	2.354	0.0209818
P35221	CTNNA1	Up	Catenin alpha-1 [OS=Homo sapiens]	42	19	100	2.359	0.0139566
P04040	CAT	Up	catalase [OS=Homo sapiens]	26	11	59.7	2.362	0.0401295
Q9UHD1	CHORDC1	Up	cysteine and histidine-rich domain-containing protein 1 [OS=Homo sapiens]	75	20	37.5	2.372	0.0049483
Q01469	FABP5	Up	Fatty acid-binding protein, epidermal [OS=Homo sapiens]	69	10	15.2	2.373	0.00493351
O15479	MAGEB2	Up	Melanoma-associated antigen B2 [OS=Homo sapiens]	27	7	35.3	2.424	0.0323729
P52788	SMS	Up	Spermine synthase [OS=Homo sapiens]	54	15	41.2	2.43	0.00342435
Q04446	GBE1	Up	1,4-alpha-glucan-branching enzyme [OS=Homo sapiens]	35	19	80.4	2.435	0.0097315
Q96AC1	FERMT2	Up	Fermitin family homolog 2 [OS=Homo sapiens]	20	9	77.8	2.464	0.0307913
P20339	RAB5A	Up	Ras-related protein Rab-5A [OS=Homo sapiens]	50	4	23.6	2.499	0.0394871
P52209	PGD	Up	6-phosphogluconate dehydrogenase, decarboxylating [OS=Homo sapiens]	43	19	53.1	2.506	0.00209607
O95340	PAPSS2	Up	bifunctional 3'-phosphoadenosine 5'-phosphosulfate synthase 2 [OS=Homo sapiens]	28	13	69.5	2.531	0.00177552
P51397	DAP	Up	Death-associated protein 1 [OS=Homo sapiens]	35	2	11.2	2.537	0.0343226
Q8WX93	PALLD	Up	palladin [OS=Homo sapiens]	35	36	150.5	2.583	0.00128741
Q92597	NDRG1	Up	Protein NDRG1 [OS=Homo sapiens]	39	8	42.8	2.586	0.00933483
Q13418	ILK	Up	Integrin-linked protein kinase [OS=Homo sapiens]	27	10	51.4	2.591	0.0202053
Q9UQN3	CHMP2B	Up	Charged multivesicular body protein 2b [OS=Homo sapiens]	17	4	23.9	2.591	0.0354025
Q00653	NFKB2	Up	Nuclear factor NF-kappa-B p100 subunit [OS=Homo sapiens]	19	12	96.7	2.617	0.020752
Q07960	ARHGAP1	Up	rho GTPase-activating protein 1 [OS=Homo sapiens]	43	12	50.4	2.638	0.0126777
Q02809	PLOD1	Up	Procollagen-lysine,2-oxoglutarate 5-dioxygenase 1 [OS=Homo sapiens]	27	16	83.5	2.682	0.00242962
O75369	FLNB	Up	Filamin-B [OS=Homo sapiens]	68	113	278	2.715	0.000557095
P05413	FABP3	Up	Fatty acid-binding protein, heart [OS=Homo sapiens]	18	2	14.8	2.722	0.0311706
O00154	ACOT7	Up	cytosolic acyl coenzyme A thioester hydrolase [OS=Homo sapiens]	36	10	41.8	2.741	0.00047496
P49589	CARS1	Up	Cysteine--tRNA ligase, cytoplasmic [OS=Homo sapiens]	24	13	85.4	2.743	0.0191782
Q53GQ0	HSD17B12	Up	Very-long-chain 3-oxoacyl-CoA reductase [OS=Homo sapiens]	21	5	34.3	2.755	0.0332819
Q15642	TRIP10	Up	Cdc42-interacting protein 4 [OS=Homo sapiens]	22	10	68.3	2.872	0.00993296
Q5BJD5	TMEM41B	Up	Transmembrane protein 41B [OS=Homo sapiens]	7	1	32.5	2.922	0.0461199
P39748	FEN1	Up	Flap endonuclease 1 [OS=Homo sapiens]	50	14	42.6	2.923	0.000145501
P62328	TMSB4X	Up	Thymosin beta-4 [OS=Homo sapiens]	57	5	5.1	2.93	0.000139021
Q14192	FHL2	Up	Four and a half LIM domains protein 2 [OS=Homo sapiens]	61	13	32.2	3.043	0.000878231
Q8WUF5	PPP1R13L	Up	RelA-associated inhibitor [OS=Homo sapiens]	9	5	89	3.056	0.0123093
Q9HDC9	APMAP	Up	Adipocyte plasma membrane-associated protein [OS=Homo sapiens]	32	9	46.5	3.101	0.00158084
P06737	PYGL	Up	Glycogen phosphorylase, liver form [OS=Homo sapiens]	27	17	97.1	3.112	0.000222107
Q9NU22	MDN1	Up	Midasin [OS=Homo sapiens]	0	2	632.4	3.184	0.0101384
O95671	ASMTL	Up	N-acetylserotonin O-methyltransferase-like protein [OS=Homo sapiens]	19	7	68.8	3.25	0.00786392
Q8N142	ADSS1	Up	Adenylosuccinate synthetase isozyme 1 [OS=Homo sapiens]	2	1	50.2	3.362	0.000642695
P60981	DSTN	Up	Destrin [OS=Homo sapiens]	54	11	18.5	3.367	8.20897e-06
P23921	RRM1	Up	Ribonucleoside-diphosphate reductase large subunit [OS=Homo sapiens]	56	33	90	3.424	5.74455e-06
Q99733	NAP1L4	Up	Nucleosome assembly protein 1-like 4 [OS=Homo sapiens]	38	11	42.8	3.54	3.41107e-06
Q9UNF1	MAGED2	Up	Melanoma-associated antigen D2 [OS=Homo sapiens]	51	25	64.9	3.75	7.28007e-07
Q05682	CALD1	Up	Isoform 2 of Caldesmon [OS=Homo sapiens]	51	2	65.7	3.872	3.42053e-07
Q01995	TAGLN	Up	transgelin [OS=Homo sapiens]	67	12	22.6	4.095	1.24251e-05
P32320	CDA	Up	cytidine deaminase [OS=Homo sapiens]	62	5	16.2	4.16	7.43457e-05
Q9P265	DIP2B	Up	Disco-interacting protein 2 homolog B [OS=Homo sapiens]	6	5	171.4	4.328	0.000793553
Q9Y6Q5	AP1M2	Up	AP-1 complex subunit mu-2 [OS=Homo sapiens]	5	1	48.1	4.769	6.74887e-06
O43175	PHGDH	Up	D-3-phosphoglycerate dehydrogenase [OS=Homo sapiens]	41	18	56.6	5.267	1.01051e-10
P29966	MARCKS	Up	Myristoylated alanine-rich C-kinase substrate [OS=Homo sapiens]	50	9	31.5	8.061	1.17826e-14
Q9Y2R5	MRPS17	Up	28S ribosomal protein S17, mitochondrial [OS=Homo sapiens]	7	1	14.5	24.704	1.77303e-16
